# Supplementary material for: Direct Antiviral Activity of IFN-Stimulated Genes Is Responsible for Resistance to Paramyxoviruses in ISG15-Deficient Cells
Source: J Immunol. 2020 May 18;205(1):261–71. doi: 10.4049/jimmunol.1901472 (PMC7311202; doi:10.4049/jimmunol.1901472)
Supplement: Data Supplement [file JI_1901472.zip]

Archive with 2 entries (2 files):
- JI_1901472_Supplemental_Figure_1.pdf
- manifest.xml
